# Supplementary material for: Beyond Healthiness: The Impact of Traffic Light Labels on Taste Expectations and Purchase Intentions
Source: Foods. 2020 Jan 28;9(2):134. doi: 10.3390/foods9020134 (PMC7074546; doi:10.3390/foods9020134)
Supplement: Supplementary file 1 [file foods-09-00134-s001.zip]

Archive with 7 entries (4 files):
- Supplementary files/
- Supplementary files/Questionnaire_german.pdf
- __MACOSX/
- __MACOSX/Supplementary files/
- __MACOSX/Supplementary files/._Questionnaire_german.pdf
- Supplementary files/Questionnaire_english.pdf
- __MACOSX/Supplementary files/._Questionnaire_english.pdf
